# Supplementary material for: Structure–Activity Relationship of Natural Dihydrochalcones and Chalcones, and Their Respective Oxyalkylated Derivatives as Anti-Saprolegnia Agents
Source: Plants (Basel). 2024 Jul 19;13(14):1976. doi: 10.3390/plants13141976 (PMC11281103; doi:10.3390/plants13141976)
Supplement: Supplementary file 1 [file plants-13-01976-s001.zip]

Archive with 1 entries (1 files):
- plants-3101822-supplementary.pdf
